# Supplementary material for: The impact of Tai Chi on emotional regulation efficacy and subjective wellbeing in the elderly and the mediating mechanism
Source: Front Psychol. 2025 May 23;16:1550174. doi: 10.3389/fpsyg.2025.1550174 (PMC12141313; doi:10.3389/fpsyg.2025.1550174)
Supplement: Supplementary file 1 [file Table_1.XLSX]

## Sheet: Contains raw data
ID	Group	Age	Height	Weight	BMI	T1：1.When something unpleasant happens, to what extent can you successfully cheer yourself up?	T1：2.When you are in a state of extreme fear, how successful can you be in calming yourself down?	T1：3.How well do you prevent yourself from feeling nervous?	T1：4.How would you rate your ability to control your emotions?	T1：5.When you feel down, how effective are you at motivating yourself?	T1：6.How successful are you at suppressing unpleasant thoughts?	T1：7.To what extent can you successfully avoid worrying about things that might happen?	T1：Emotional Regulation Efficacy	T1：1.Active	T1：2.Passionate	T1：3.Happy	T1：4.Elated	T1：5.Excited	T1：6.Proud	T1：7.Delighted	T1：8.Energetic	T1：9.Grateful	T1：Positive Affect	T1：10.Ashamed	T1：11.Sad	T1：12.Afraid	T1：13.Nervous	T1：14.Panicked	T1：15.Guilty	T1：16.Irritable	T1：17.Anxious	T1：18.Annoyed	T1：Negative Affect	T1：Subjective Well-Being	T2：1.When something unpleasant happens, to what extent can you successfully cheer yourself up?	T2：2.When you are in a state of extreme fear, how successful can you be in calming yourself down?	T2：3.How well do you prevent yourself from feeling nervous?	T2：4.How would you rate your ability to control your emotions?	T2：5.When you feel down, how effective are you at motivating yourself?	T2：6.How successful are you at suppressing unpleasant thoughts?	T2：7.To what extent can you successfully avoid worrying about things that might happen?	T2：Emotional Regulation Efficacy	T2：1.Active	T2：2.Passionate	T2：3.Happy	T2：4.Elated	T2：5.Excited	T2：6.Proud	T2：7.Delighted
1	0	66	1.68	69.51	24.628	3	2	3	3	3	3	4	21	2	2	3	3	3	3	3	3	4	26	3	3	4	3	4	3	2	4	2	28	54	2	3	3	3	3	3	3	20	3	3	3	3	2	3	3
2	0	66	1.67	67.72	24.282	2	2	3	3	3	2	3	18	2	3	2	3	2	3	2	3	2	22	3	3	3	2	3	3	2	3	2	24	46	4	3	3	4	3	3	2	22	2	2	3	2	2	2	3
3	0	65	1.82	69.7	21.0421	4	4	4	4	4	4	4	28	4	4	3	4	4	4	3	4	4	34	4	4	3	4	4	4	4	4	4	35	69	4	3	3	4	3	3	4	24	4	3	3	3	3	3	3
4	0	67	1.73	80.16	26.7834	4	3	4	4	4	4	4	27	4	3	4	3	3	3	4	3	4	31	3	4	4	4	4	4	3	4	4	34	65	3	4	4	4	4	4	5	28	3	4	4	3	4	4	3
5	0	64	1.78	73.9	23.3241	3	2	3	3	3	2	3	19	3	3	3	2	2	3	2	3	2	23	3	3	2	3	3	3	3	2	3	25	48	3	3	4	3	3	3	3	22	3	2	2	2	2	2	3
6	0	62	1.81	71.91	21.9499	3	3	3	3	3	3	3	21	2	2	3	3	3	2	3	3	4	25	3	3	3	3	3	3	3	3	3	27	52	4	4	5	4	4	5	5	31	3	3	3	3	3	3	3
7	0	68	1.75	60.42	19.729	3	3	3	3	3	4	4	23	3	3	3	3	3	3	3	3	3	27	3	4	3	4	3	4	3	3	3	30	57	3	3	3	4	4	4	4	25	4	3	3	3	2	3	3
8	0	65	1.64	65.55	24.3717	3	3	4	4	3	4	3	24	3	3	3	3	3	3	3	3	4	28	4	3	4	4	4	3	3	3	3	31	59	3	3	4	3	4	4	3	24	3	4	4	3	3	4	3
9	0	66	1.76	69.37	22.3948	2	2	3	3	3	3	3	19	3	2	3	2	3	2	3	2	3	23	3	3	3	3	2	2	3	3	3	25	48	4	4	4	4	4	4	4	28	3	2	3	2	2	3	2
10	0	64	1.59	64.98	25.7031	4	3	4	4	4	4	4	27	3	3	4	3	3	4	4	3	4	31	3	4	4	4	4	4	3	4	4	34	65	4	3	4	4	3	3	3	24	4	3	4	2	3	4	2
11	0	62	1.55	73.45	30.5723	3	3	3	3	3	3	3	21	3	3	3	3	2	3	3	3	3	26	3	3	3	4	3	3	3	3	3	28	54	4	3	4	4	3	4	3	25	3	2	3	3	2	3	3
12	0	63	1.75	65.79	21.4824	3	3	5	5	4	5	5	30	4	5	4	4	4	4	4	4	4	37	4	5	4	4	5	4	4	4	4	38	75	3	3	3	3	3	3	4	22	3	3	3	4	3	4	3
13	0	66	1.58	73.57	29.4704	4	3	4	4	4	4	3	26	3	4	3	4	3	3	3	4	3	30	3	4	4	4	4	4	3	4	4	34	64	2	3	3	3	5	2	3	21	3	4	4	3	3	4	3
14	0	67	1.61	74.17	28.6139	3	3	4	3	3	4	3	23	3	3	3	3	3	3	3	3	3	27	4	3	4	4	4	3	2	4	2	30	57	4	4	3	4	4	4	4	27	3	3	3	3	3	4	3
15	0	65	1.65	71.68	26.3287	2	3	4	3	3	3	3	21	3	3	2	3	3	2	3	3	3	25	3	3	3	3	3	3	3	3	3	27	52	4	3	3	4	4	4	4	26	3	3	3	2	2	2	3
16	0	67	1.79	67.39	21.0324	3	3	3	4	3	3	3	22	4	3	3	3	3	2	3	3	3	27	4	3	3	4	3	3	3	3	3	29	56	3	3	3	3	3	3	4	22	4	3	3	3	4	3	4
17	0	67	1.62	63.4	24.1579	3	2	3	3	3	3	3	20	3	2	2	3	3	2	3	2	3	23	4	3	3	4	2	3	2	3	2	26	49	4	3	4	4	3	4	3	25	2	2	2	3	3	2	2
18	0	64	1.58	66.02	26.4461	4	3	4	4	3	4	4	26	3	4	4	3	3	4	3	3	3	30	3	4	3	4	4	4	5	4	3	34	64	4	4	3	4	3	3	3	24	3	3	4	4	3	3	4
19	0	64	1.72	75.25	25.436	4	4	3	4	3	4	3	25	4	3	3	3	3	3	4	3	3	29	4	4	3	3	4	4	3	4	3	32	61	4	4	4	4	4	4	5	29	3	3	4	3	3	4	3
20	0	64	1.61	61.53	23.7375	3	3	3	3	3	3	3	21	3	3	3	3	3	2	3	3	3	26	3	3	3	3	3	4	3	3	3	28	54	4	4	4	4	4	4	4	28	3	4	3	2	2	3	3
21	0	65	1.79	63.45	19.8028	4	3	3	3	4	3	4	24	4	3	4	3	3	3	4	3	4	31	4	3	4	4	5	3	2	4	2	31	62	3	2	3	3	3	3	3	20	3	3	3	2	3	2	3
22	0	64	1.64	61.5	22.8659	3	3	3	4	3	3	4	23	3	3	4	3	3	2	3	3	3	27	3	4	3	4	3	4	3	3	3	30	57	3	3	3	3	3	3	4	22	3	3	3	3	3	3	3
23	0	62	1.67	75.57	27.0967	4	3	4	4	3	4	5	27	3	3	4	3	3	4	4	3	4	31	4	4	4	4	4	4	4	3	3	34	65	3	3	4	3	4	3	4	24	4	2	4	3	4	4	3
24	0	67	1.77	76.58	24.4438	3	3	3	4	3	3	4	23	4	3	3	2	3	3	3	3	3	27	3	4	3	3	4	3	3	3	4	30	57	3	3	3	4	4	4	4	25	3	3	2	4	3	4	2
25	0	64	1.71	70.66	24.1647	3	3	3	4	3	4	4	24	3	3	3	3	3	3	3	3	4	28	3	4	3	3	4	4	3	4	3	31	59	3	2	3	3	3	3	3	20	3	4	3	3	3	4	3
26	0	67	1.61	66.95	25.8285	2	3	3	3	3	3	4	21	3	3	3	3	3	3	2	3	3	26	3	3	3	3	3	3	3	3	4	28	54	4	4	3	4	4	4	5	28	4	3	3	3	4	2	3
27	0	64	1.57	62.7	25.4371	4	3	4	4	4	3	4	26	4	4	3	3	3	3	3	4	3	30	4	3	4	4	3	4	4	4	3	33	63	3	2	3	4	3	4	3	22	4	3	4	2	4	4	3
28	0	62	1.66	60.62	21.9988	3	3	3	4	3	3	4	23	3	3	3	3	3	3	3	3	3	27	4	4	3	4	3	3	3	3	3	30	57	3	3	3	3	3	3	4	22	4	3	3	3	3	3	4
29	0	66	1.77	66.35	21.1785	4	3	4	4	3	3	4	25	3	4	4	3	3	3	3	3	3	29	4	4	3	3	4	4	3	4	3	32	61	4	3	3	4	3	3	5	25	3	4	4	4	3	3	3
30	0	64	1.63	73.3	27.5885	3	3	3	4	3	3	4	23	3	3	3	3	3	4	2	2	4	27	3	3	4	3	3	4	3	3	4	30	57	3	3	3	3	4	4	4	24	3	2	4	3	3	4	3
31	1	65	1.81	61.68	18.8273	4	3	4	4	3	3	3	24	3	3	3	3	3	3	4	3	3	28	4	3	4	4	4	3	3	4	2	31	59	3	4	3	3	3	3	3	22	4	4	4	3	4	4	3
32	1	62	1.74	68.47	22.6153	3	3	3	4	3	3	4	23	3	3	3	3	3	3	3	3	3	27	3	3	4	3	4	3	4	3	3	30	57	3	3	4	4	3	3	4	24	3	3	2	3	4	3	2
33	1	66	1.74	63.23	20.8845	4	3	4	4	4	4	4	27	4	3	3	3	3	3	4	4	4	31	3	4	5	3	4	3	4	5	4	35	66	4	5	4	4	3	4	3	27	3	3	3	3	4	3	4
34	1	64	1.78	69.84	22.0427	3	3	3	3	4	3	4	23	2	3	3	3	3	3	3	4	3	27	2	3	3	4	3	3	4	4	4	30	57	3	3	5	5	3	4	5	28	4	3	2	4	3	4	2
35	1	67	1.77	62.4	19.9176	3	3	4	3	3	4	4	24	3	3	3	4	3	3	3	3	3	28	3	4	3	4	3	4	3	4	3	31	59	3	4	3	3	4	2	3	22	3	3	5	4	3	3	4
36	1	66	1.67	60.16	21.5712	3	3	4	4	3	4	4	25	3	3	4	3	3	3	4	3	3	29	4	4	4	4	3	3	3	4	4	33	62	4	5	3	4	5	4	5	30	4	3	4	4	3	3	3
37	1	67	1.69	71.41	25.0026	2	3	3	4	3	3	3	21	4	3	4	2	2	2	3	2	4	26	4	3	4	3	4	3	2	3	2	28	54	4	3	3	3	4	5	3	25	4	2	3	4	4	3	4
38	1	62	1.61	85.2	32.8691	3	3	4	4	3	3	4	24	3	2	3	3	3	3	3	2	3	25	4	3	4	3	4	4	3	3	3	31	56	5	4	5	5	5	5	5	34	3	3	3	3	3	3	3
39	1	64	1.77	73.71	23.5277	4	3	3	4	3	3	3	23	4	2	3	3	3	3	3	2	4	27	3	4	3	4	3	4	3	3	4	31	58	4	4	4	5	5	4	4	30	3	3	3	3	4	3	4
40	1	63	1.81	80.43	24.5505	4	3	4	4	4	4	4	27	3	4	3	4	3	3	3	4	4	31	3	4	3	4	5	4	3	4	4	34	65	4	3	5	4	4	3	4	27	3	3	3	3	3	4	4
41	1	64	1.76	68.83	22.2204	3	2	3	3	2	4	4	21	3	3	3	3	3	2	3	3	3	26	3	3	3	3	3	3	4	3	3	28	54	3	3	3	4	3	4	4	24	3	4	3	3	3	3	3
42	1	66	1.68	62.92	22.2931	3	4	5	5	5	4	4	30	4	4	4	4	3	4	3	4	4	34	4	5	4	4	5	5	4	4	4	39	73	4	3	5	4	5	5	4	30	4	3	5	5	5	5	3
43	1	68	1.77	72.77	23.2277	3	3	3	4	3	5	5	26	3	3	3	4	3	3	3	4	4	30	3	4	4	4	4	4	3	4	4	34	64	4	4	3	3	4	5	4	27	3	4	2	3	2	3	3
44	1	65	1.62	73.77	28.1093	3	3	3	4	3	3	4	23	3	3	3	3	3	4	2	2	4	27	4	3	4	2	4	3	3	3	3	29	56	4	3	4	4	3	3	3	24	4	4	4	3	4	3	4
45	1	66	1.61	62.93	24.2776	2	3	4	3	3	3	3	21	3	2	2	3	3	2	2	2	4	23	4	2	3	3	4	3	3	2	3	27	50	4	3	4	3	4	4	4	26	2	2	2	2	3	4	3
46	1	66	1.69	70.33	24.6245	3	3	3	3	3	3	4	22	3	3	3	2	3	3	3	3	3	26	3	4	2	3	4	2	3	4	4	29	55	3	3	3	3	3	4	4	23	3	4	4	4	3	4	3
47	1	65	1.72	71.87	24.2935	4	3	3	4	5	3	4	26	4	3	3	3	3	4	3	3	4	30	4	4	3	4	4	4	3	4	4	34	64	5	4	4	4	5	5	3	30	4	4	3	4	4	3	4
48	1	64	1.86	69.88	20.1989	3	3	3	3	3	4	4	23	3	4	2	2	3	3	3	4	3	27	4	3	3	4	3	3	3	3	4	30	57	5	3	4	4	5	5	3	29	4	3	3	3	3	3	3
49	1	67	1.75	82.85	27.0531	3	3	3	3	3	3	3	21	2	1	4	3	3	3	3	2	4	25	4	3	4	2	4	2	3	3	2	27	52	4	3	3	3	4	3	5	25	3	3	3	3	3	3	3
50	1	63	1.65	65.28	23.978	2	3	3	3	4	3	4	22	3	2	4	3	3	3	3	3	3	27	3	3	3	2	3	4	3	4	4	29	56	4	4	5	4	4	4	3	28	4	2	3	2	4	3	4
51	1	64	1.66	73.04	26.506	2	3	3	3	3	3	3	20	2	2	3	3	3	2	3	2	4	24	2	2	3	3	3	3	3	4	3	26	50	4	3	4	5	4	4	3	27	2	4	4	4	2	2	2
52	1	68	1.76	65.95	21.2907	4	4	3	4	3	4	4	26	3	3	3	4	4	4	2	4	3	30	4	4	3	4	3	4	3	4	4	33	63	5	3	5	4	5	5	3	30	3	3	4	4	3	4	3
53	1	67	1.58	71.13	28.493	3	3	4	4	4	4	3	25	4	4	3	2	3	3	3	4	3	29	3	3	3	4	3	4	4	4	4	32	61	4	4	4	4	4	4	3	27	3	3	3	3	2	3	2
54	1	63	1.73	63.25	21.1333	3	3	4	4	2	2	3	21	3	3	3	2	3	3	3	3	3	26	4	3	4	3	3	3	4	2	2	28	54	4	3	3	5	2	5	3	25	3	2	3	3	3	3	4
55	1	68	1.61	75.43	29.1	3	3	3	4	3	4	3	23	4	2	3	3	3	3	3	2	4	27	3	4	4	3	3	3	3	3	4	30	57	3	3	3	3	3	3	3	21	3	4	3	4	4	3	3
56	1	65	1.78	74.17	23.4093	2	3	3	4	3	3	3	21	3	2	2	3	3	3	2	2	3	23	3	3	3	3	3	3	3	3	3	27	50	3	3	4	5	4	5	4	28	3	3	3	4	3	4	3
57	1	64	1.65	63.75	23.416	2	3	3	4	3	3	4	22	3	3	3	4	2	3	3	3	3	27	4	4	3	3	3	4	3	2	3	29	56	3	3	4	3	3	3	4	23	2	2	2	2	4	3	4
58	1	68	1.57	66.56	27.0031	4	4	3	4	4	3	4	26	4	4	2	3	3	4	2	4	4	30	4	3	3	4	3	4	5	4	4	34	64	5	3	5	5	4	5	4	31	4	4	3	4	3	4	4
59	1	65	1.77	74.1	23.6522	3	3	3	4	3	4	3	23	3	4	3	3	2	3	3	2	4	27	4	3	3	4	4	2	4	3	3	30	57	4	5	5	3	3	3	4	27	3	3	3	3	4	3	3
60	1	63	1.68	67.57	23.9406	3	3	4	4	4	4	3	25	3	3	3	3	3	4	3	3	4	29	3	3	4	3	4	4	5	3	3	32	61	4	3	4	4	3	3	3	24	4	3	4	3	4	3	4
[truncated: 14 more columns]

## Sheet: Sheet1
T2：1.When something unpleasant happens, to what extent can you successfully cheer yourself up?	T2：2.When you are in a state of extreme fear, how successful can you be in calming yourself down?	T2：3.How well do you prevent yourself from feeling nervous?	T2：4.How would you rate your ability to control your emotions?	T2：5.When you feel down, how effective are you at motivating yourself?	T2：6.How successful are you at suppressing unpleasant thoughts?	T2：7.To what extent can you successfully avoid worrying about things that might happen?	T2：Emotional Regulation Efficacy	T2：1.Active	T2：2.Passionate	T2：3.Happy	T2：4.Elated	T2：5.Excited	T2：6.Proud	T2：7.Delighted	T2：8.Energetic	T2：9.Grateful	T2：Positive Affect	T2：10.Ashamed	T2：11.Sad	T2：12.Afraid	T2：13.Nervous	T2：14.Panicked	T2：15.Guilty	T2：16.Irritable	T2：17.Anxious	T2：18.Annoyed	T2：Negative Affect	T2：Subjective Well-Being
